# Supplementary material for: Applications of Artificial Intelligence in Endobronchial Ultrasound for Lung Cancer Diagnosis and Staging: A Scoping Review
Source: Curr Oncol. 2026 May 13;33(5):287. doi: 10.3390/curroncol33050287 (PMC13205784; doi:10.3390/curroncol33050287)
Supplement: Supplementary file 1 [file curroncol-33-00287-s001.zip]

Archive with 1 entries (1 files):
- curroncol-4270730-supplementary.pdf
